# Supplementary material for: Dietary patterns within educational groups and their association with CHD and stroke in the European Prospective Investigation into Cancer and Nutrition-Netherlands cohort
Source: Br J Nutr. 2018 Apr 28;119(8):949–56. doi: 10.1017/S0007114518000569 (PMC6088537; doi:10.1017/S0007114518000569)
Supplement: Supplementary file 1 [file S0007114518000569sup.zip]

Archive with 8 entries (8 files):
- S0007114518000569sup007.docx
- S0007114518000569sup008.docx
- S0007114518000569sup001.docx
- S0007114518000569sup002.docx
- S0007114518000569sup003.docx
- S0007114518000569sup004.docx
- S0007114518000569sup005.docx
- S0007114518000569sup006.docx
